# Supplementary material for: Chloroplast Hibernation-Promoting Factor PSRP1 Prevents Ribosome Degradation Under Darkness Independently of 100S Dimer Formation
Source: Plants (Basel). 2025 Oct 13;14(20):3155. doi: 10.3390/plants14203155 (PMC12567329; doi:10.3390/plants14203155)
Supplement: Supplementary file 1 [file plants-14-03155-s001.zip]

Archive with 1 entries (1 files):
- plants-3908188-supplementary.pdf
